# Supplementary material for: Comparative genomic analysis of C4 photosynthetic pathway evolution in grasses
Source: Genome Biol. 2009 Jun 23;10(6):R68. doi: 10.1186/gb-2009-10-6-r68 (PMC2718502; doi:10.1186/gb-2009-10-6-r68)
Supplement: Additional File 3 — cTPs detected by ChloroP. [file gb-2009-10-6-r68-S3.txt]

### chlorop v1.1 prediction results ###########################
### MDH proteins

Number of query sequences: 9

Name                  Length       Score  cTP       CS-    cTP-
                                                  score  length
---------------------------------------------------------------
AtNADP-MDH1              443	   0.561   Y	  5.334	    52
AtNADP-MDH2              442	   0.560   Y	  5.334	    52
AtNADP-MDH3              334	   0.437   -	  2.295	    39
Sb07g023920              429	   0.535   Y	  9.484	    39
Os08g0562100             433	   0.548   Y	  6.797	    37
Sb07g023910              435	   0.566   Y	  9.870	    40
ZmNADP-MDH               432	   0.551   Y	  8.384	    39
Pp0048g0083              334	   0.436   -	  0.081	    27
Pp0243g0042              334	   0.443   -	  2.295	    39
---------------------------------------------------------------

### chlorop v1.1 prediction results ###########################
### NADP-ME proteins

Number of query sequences: 23

Name                  Length       Score  cTP       CS-    cTP-
                                                  score  length
---------------------------------------------------------------
AY274836_Sb_             636	   0.536   Y	 10.851	     5
ZmNADP-ME5               652	   0.473   -	  2.371	    21
AtNADP-ME1               581	   0.435   -	  0.664	    76
AtNADP-ME2               588	   0.432   -	  0.446	    13
AtNADP-ME3               588	   0.435   -	  3.645	     9
ZmNADP-ME1               652	   0.473   -	  2.371	    21
ZmNADP-ME2               662	   0.521   Y	  6.025	    39
ZmNADP-ME3               636	   0.547   Y	  3.644	    61
Os01g0188400             639	   0.563   Y	  9.270	    49
Os01g0723400             592	   0.562   Y	 -0.070	    42
Os01g0743500             585	   0.431   -	  2.688	    13
Os05g0186300             570	   0.429   -	  3.913	    65
Os10g0503500             620	   0.493   -	  6.542	    29
Sb01g017790              613	   0.471   -	  3.190	     3
Sb03g003220              646	   0.541   Y	  6.025	    42
Sb03g033250              593	   0.428   -	  3.913	    88
Sb03g034280              593	   0.431   -	  3.039	    13
Sb09g005810              570	   0.428   -	  1.073	    48
Sb03g003230              636	   0.536   Y	 10.851	     5
Pp0332g0015              629	   0.478   -	  7.614	    14
Pp0002g0370              604	   0.428   -	  0.113	     8
Pp0038g0023              592	   0.428   -	  0.592	    86
Pp0001g0293              592	   0.437   -	  4.246	    20
---------------------------------------------------------------

### chlorop v1.1 prediction results ###########################
### PPDK proteins

Number of query sequences: 7

Name                  Length       Score  cTP       CS-    cTP-
                                                  score  length
---------------------------------------------------------------
Os03g0432100             796	   0.459   -	  7.313	    17
Os05g0405000             947	   0.506   Y	  5.960	    34
Sb01g031660              651	   0.448   -	  3.334	     4
Sb09g019930              948	   0.560   Y	  7.695	    49
ZmPPDK                   947	   0.537   Y	  1.998	    10
AtPPDK                   956	   0.472   -	  1.043	    20
Pp0023g0025              861	   0.454   -	 -1.856	     7
---------------------------------------------------------------
 
### chlorop v1.1 prediction results ###########################
### CA proteins

Number of query sequences: 5

Name                  Length       Score  cTP       CS-    cTP-
                                                  score  length
---------------------------------------------------------------
Sb03g029170.1_CP_1-1      53	   0.564   Y	  2.291	    40
U08403_CP_1-144           48	   0.517   Y	  0.519	    15
U08401_CP_insert_1-1     142	   0.574   Y	  2.446	    48
Os01g0639900_CP           70	   0.592   Y	  2.523	    62
ATCA1_NM_111016_Cp_1      77	   0.594   Y	  1.651	    39
---------------------------------------------------------------
