# Supplementary material for: Comparative genomic analysis of C4 photosynthetic pathway evolution in grasses
Source: Genome Biol. 2009 Jun 23;10(6):R68. doi: 10.1186/gb-2009-10-6-r68 (PMC2718502; doi:10.1186/gb-2009-10-6-r68)
Supplement: Additional File 4 — CA gene sequences and their functional units. [file gb-2009-10-6-r68-S4.txt]

>Sb03g029170.1_CP_1-159
MSAFPVRGSTSSSSIVASLGSSRAPAPAPSSVRRRPSLIRNAPVVAVPATLVG

>Sb03g029170.1_FU1_160-765
MDAVERLKVGFQKFKTEVYDKKPELFEPLKAGQAPKYMVFACSDSRVCPSVTLGLQPGEA
FTVRNIASMVPPYDKTKYSGTGSAIEYAVCALKVQVLVVIGHSCCGGIRALLSLKDGAPH
NFHFVEDWVRIGSPAKAKVHKEHASVPFDDQCSILEKEAVNVSLANLKTYPFVKERLAKG
TLKLVGAHYDFVSG742KFLTWEPV

>Sb03g029170.1_FU2_766-1371
MDAVDRLKSGFEQFKIEVYDKKPELFEPLKSGQAPRYMVFACADSRVCPSVTLGLMPGEA
FTVRNIAALVPGYDKTKYTGIGSAIEYAVCALKVQVLVVIGHSCCGGIRALLSLQDGAPD
NFHFVEDWVKIGFPAKMKVKKENASVPFDDQCYILEKEAVNVSLENLKTYPFVKEGLANG
TLKLVGGHYDFVKGEFLTWKV*

>Sb03g029180.2
MADAVDRLKTGFNKFKTEVYDKKPELFEPLKAGQSPKYMVFACSDSRVCPSVTLGLQPGE
AFTVRNIAAMVPAYDKTKYTGIGSAIEYAVCALKVQVLVVIGHSCCGGIRALLSLQDGAP
DTFHFVEDWVRIGFPAKIKVKKEHASVPFDDQCSILEKEAVNVSLDNLKTYPFVKEGLAN
GTLRLVGGHYNFVSGEFDTWEIKS*

>Sb03g029190.1
MADAVERLKTGFEQFKADVYDKKPELFEPLKAHQSPKYMVFACSDSRVCPSVTLGLHPGE
AFAVRNIASMVPPYDKTKYAGVGSAIEYAVCALKVEVIVVIGHSRCGGIKALLSLEDGAP
DKFHFVEEWVRIGGPAKTKVKTDHASVPFEDQCSILEKEAVNVSLENLKTYPFVKEGVEK
GTLKLVGGHYDFVNGKFETWEP*

>Sb03g029200.1
MVFACSDSRVCPSVTLDLKPGEAFTVRNIASLVPTYKQNVHCNIGSAIEYAVTILKVECI
VVIGHSCCGGIRALLSLKEDRPHTYHFIENWVKIGLDIKKKVERIHAFLPFDEQCTKLEI
EAVNLSLRNLKTYPFVMDRLAKGTLKLIGARYDFVCGTFQTWNA*

>U08403_CP_1-144
MYTLPVRATTSSIVPACHPRAVLLLRLRPPGSGSSGTPRLRRPATVVG

>U08403_FU1_145-753
MDPTVERLKSGFQKFKTEVYDKKPELFEPLKSGQSPRYMVFACSDSRVCPSVTLGLQPGE
AFTVRNIASMVPPYDKIKYAGTGSAIEYAVCALKVQVIVVIGHSCCGGIRALLSLKDGAP
DNFTFVEDWVRIGSPAKNKVKKEHASVPFDDQCSILEKEAVNVSLQNLKSYPFVKEGLAG
GTLKLVGAHYSFVKGQFVTWEPP

>U08403_FU2_754-1356
QDAIERLTSGFQQFKVNVYDKKPELFGPLKSGQAPKYMVFACSDSRVCPSVTLGLQPAKA
FTVRNIAAMVPGYDKTKYTGIGSAIEYAVCALKVEVLVVIGHSCCGGIRALLSLKDGAPD
NFHFVEDWVRIGSPAKNKVKKEHASVPFDDQCSILEKEAVNVSLQNLKSYPLVKEGLAGG
TSSGWPHYDFVKGQFVTWEPP

>U08403_FU3_1357_1962
QDAIERLTSGFQQFKVNVYDKKPELFGPLKSGQAPKYMVFACSDSRVSPSVTLGLQPGEA
FTVRNIAAMVPGYDKTKYTGIGSAIEYAVCALKVEVLVVIGHSCCGGIRALLSLQDGAPD
TFHFVEDWVKIAFIAKMKVKKEHASVPFDDQWSILEKEAVNVSLENLKTYPFVKEGLANG
TLKLIGAHYDFVSGEFLTWKK*

>U08401_CP_insert_1-141x3
MYTLPVRATTSSIVASLATPAPSSSSGSGRPRLRLIRNAPVFAAPATVCKRDGGQLRSQT
REIERERKGGHPPAGGHKRGGERGQRRGGEEEEDEQLPLPSEKKGGASEGEAVHRYPHLV
TPSEPEALQPPPPPSKASSKG

>U08401_FU1_142-344x3
MDPTVERLKSGFQKFKTEVYDKKPELFEPLKSGQSPRYMVFACSDSRVCPSVTLGLQPGE
AFTVRNIASMVPPYDKIKYAGTGSAIEYAVCALKVQVIVVIGHSCCGGIRALLSLKDGAP
DNFTFVEDWVRIGSPAKNKVKKEHASVPFDDQCSILEKEAVNVSLQNLKSYPFVKEGLAG
GTLKLVGAHSHFVKGQFVTWEPP

>U08401_FU2_345_546x3
QDAIERLTSGFQQFKVNVYDKKPELFGPLKSGQAPKYMVFACSDSRVCPSVTLGLQPGEA
FTVRNIAAMVPGYDKTKYTGIGSAIEYAVCALKVEVLVVIGHSCCGGIRALLSLQDGAAY
TFHFVEDWVKIGFIAKMKVKKEHASVPFDDQCSILEKEAVNVSLENLKTYPFVKEGLANG
TLKLIGAHYDFVSGEFLTWKK*

>Os01g0639900_Cp_not_confirmed_by_chlorop
MSTAAAAAAAQSWCFATVTPRSRATVVASLASPSPSSSSSSSNSSNLPAPFRPRLIRNTP
VFAAPVAPAA

>Os01g0639900_FU
MDAAVDRLKDGFAKFKTEFYDKKPELFEPLKAGQAPKYMVFSCADSRVCPSVTMGLEPGEA
FTVRNIANMVPAYCKIKHAGVGSAIEYAVCALKVELIVVIGHSRCGGIKALLSLKDGAPD
SFHFVEDWVRTGFPAKKKVQTEHASLPFDDQCAILEKEAVNQSLENLKTYPFVKEGIANG
TLKLVGGHYDFVSGNLDLWEP*

>AtCA1_Cp
MSTAPLSGFFLTSLSPSQSSLQKLSLRTSSTVACLPPASSSSSSSSSSSSRSVPTLIRNE
PVFAAPAPIIAPYWSEE

>AtCA1_FU_there_is_monocot_deletion/dicot_insertion_checked
MGTEAYDEAIEALKKLLIEKEELKTVAAAKVEQITAALQTGTSSDKKAFDPVETIKQGFIKFKKEKYETNPALYGELAKGQSPKYMVFACSDSRVCPSHVLDF
QPGDAFVVRNIANMVPPFDKVKYGGVGAAIEYAVLHLKVENIVVIGHSACGGIKGLMSFP
LDGNNSTDFIEDWVKICLPAKSKVISELGDSAFEDQCGRCEREAVNVSLANLLTYPFVRE
GLVKGTLALKGGYYDFVKGAFELWGLEFGLSETSSVKDVATILHWKL*

>Sb02g026930.1_Cp_initial_18aa_initial_part_quite_diff
MPPRTVLLRLASAASTTRASSASAARRRLYPSSDGSGSEEHAAATREDDELRPPPPPHRP
EYTDERRLPRRREHRLPHRGEHRRELLSVTMASRDHTGLTRQLLDFQHDTMDEVGAEHDP
FVDLKARFLDFKHRNCVENFSNYQSLAQQQTPKFMVIACADSRVCPTAVLGFQPGEAFTV
RNVANLVPPYEHGGSETSAALEFAVNTLQVENVLVVGHSRCGGIQALMSMKDDSTSGSFI
KNWVSIGKSARLSTKAAAGNLSFDMQCKHCEKESINSSLLNLLTYPWIEKRVNEGTLNLH
GGYYNFIDCTFEKWTLLYREGLEGGSKYAIKNRSTWS*

>Os09g0464000_Cp_initial_39aa_initial_part_quite_diff
MAPSLLRPASPCLNLAPPTADGPGRSRSAVTIGGSRPLSVSLRVGGSSRRDFPCTTMASR
DHSGLTRQLLDFQHGTVDEIDGEHDPFMELKARFMDFKHRNCVDNISNYQNLAQQQTPKF
MVVACADSRVCPSSVLGFQPGEAFTVRNIANLVPPYQHGASETSAALEFAVNTLEVENVL
VVGHSRCGGIQALMSMKSKQDDSQSRSFIRDWVSIAKSARLSTEAAAGNLNFELQCKHCE
KESINSSLLNLLTYPWIEKRVNEGTLSLHGGYYNFIDCTFEKWKLVYRQGLEGGSKYAIK
NRTTWS*
